# Supplementary material for: Safeguarding Bee Health: Insights from a Collaborative Monitoring and Prevention Project Against Pesticide Poisonings
Source: Animals (Basel). 2025 Feb 6;15(3):449. doi: 10.3390/ani15030449 (PMC11816341; doi:10.3390/ani15030449)
Supplement: Supplementary file 1 [file animals-15-00449-s001.zip]

Archive with 1 entries (1 files):
- animals-3316322-supplementary.pdf
